# Supplementary material for: The five influencing factors of tourist loyalty: A meta-analysis
Source: PLoS One. 2023 Apr 11;18(4):e0283963. doi: 10.1371/journal.pone.0283963 (PMC10089331; doi:10.1371/journal.pone.0283963)
Supplement: S1 Data — (XLSX) [file pone.0283963.s003.xlsx]

## Sheet: Sheet1
Variable	Number Studies	heterogeneity	Tau-squared	Fail-Safe-Number	Effect size and 95% interval			Test of null (2-Tail)
		Q value p 值 I²	τ²		r	lower limit	upper limit	Z	p
loyalty
motivation	16	301.933	0.049	5449	0.42	0.321	0.505	7.816	0
pull motivation	10	494.178	0.138	3158	0.504	0.311	0.656	4.675	0
push motivation	8	440.684	0.155	1076	0.383	0.127	0.59	2.87	0.004
satisfaction	140	6490.09	0.104	1152450	0.636	0.603	0.667	27.132	0
perceived value	61	1982.09	0.064	146407	0.534	0.486	0.579	18.028	0
perceived quality	32	1157.84	0.079	30091	0.474	0.394	0.548	10.186	0
experience quality	16	476.925	0.074	10238	0.536	0.433	0.626	8.634	0
revisit
motivation	10	849.5	0.201	1411	0.37	0.109	0.584	2.724	0.007
pull motivation	5	47.971	0.029	318	0.345	0.202	0.475	4.53	0
push motivation	5	28.563	0.016	136	0.234	0.117	0.344	3.879	0.006
satisfaction	50	1944.3	0.079	135612	0.592	0.538	0.641	16.837	0
perceived value	15	685.317	0.103	6947	0.458	0.319	0.577	5.9	0
perceived quality	5	101.871	0.054	762	0.44	0.257	0.593	4.413	0
experience quality	4	136.606	0.07	781	0.474	0.247	0.651	3.842	0
recommend
motivation	3	5.266	0.004	43	0.184	0.095	0.271	3.991	0
push motivation	3	6.381	0.007	36	0.219	0.111	0.322	3.929	0
satisfaction	33	1373.27	0.085	51668	0.575	0.503	0.639	12.661	0
perceived value	12	539.601	0.085	5126	0.458	0.317	0.58	5.821	0
perceived quality	5	89.129	0.051	599	0.426	0.245	0.579	4.342	0
experience quality	3	8.579	0.005	647	0.538	0.472	0.598	13.234	0
